# Supplementary material for: Novel context-specific genome-scale modelling explores the potential of triacylglycerol production by Chlamydomonas reinhardtii
Source: Microb Cell Fact. 2023 Jan 17;22:13. doi: 10.1186/s12934-022-02004-y (PMC9847032; doi:10.1186/s12934-022-02004-y)
Supplement: Supplementary file 6 — Additional file 6: Tables S1 to S3 for results section. [file 12934_2022_2004_MOESM6_ESM.xlsx]

## Sheet: Table S1 - Formate Overflow
	Heterotroph		Mixotroph
	PC-FBA	FBA	PC-FBA	FBA
mu	0.067	0.1001	0.0452	0.0499
EX_co2_e	0.3823	4.7766	-0.3006	-0.1331
EX_o2_e	-4.6925	-6.9418	0.5759	0.7379
EX_ac_e	-9.9093	-9.9093*	-2	-2*
EX_for_e	6.3855	0	0	0
EX_photon_e	-14.3635	-61.7639	-26.1977	-30.9258
*Note: FBA's acetate uptake rate is constrained to be identical to PC-FBA

## Sheet: Table S2 - Protein Outliers
(a)
protein	reaction	formula	ALGAEPATH Def	ChlamyCyc Def	# of mis-align	pass
Cre07.g354250	PGK	3pg[c] + atp[c] <=> 13dpg[c] + adp[c]	3-phosphoglycerate kinase	phosphoglycerate kinase	16	1
Cre03.g171300	HDAO10x	glyclt[x] + o2[x] -> glx[x] + h2o2[x]	Glycolate oxidase	(S)-2-hydroxy-acid oxidase	16	1
Cre12.g519000	NanoG0198_chl, NanoG0199_chl, NanoG0209_chl	h[H] + cpadrp[H] -> h2o[H] + co2[H] + ind3gp[H]	Phosphoribosylanthranilate isomerase	phosphoribosylanthranilate isomerase	16	0
Cre02.g145800	MDHm	h[m] + nadh[m] + oaa[m] <=> mal_L[m] + nad[m]	NAD-dependent malate dehydrogenase	malate dehydrogenase	16	1
Cre10.g449750	many	many	(none definition)	Transferring groups other than amino-acyl groups	16	0
Cre13.g575800	NanoG0198_chl	h[H] + cpadrp[H] -> h2o[H] + co2[H] + ind3gp[H]	Indole-3-glycerol-phosphate synthase	indole-3-glycerol-phosphate synthase	16	1
Cre17.g711250	water transporter	water transporter	Aquaporin	Major intrinsic protein superfamily, aquaporin-like	15	1
Cre11.g467622	PYDXOR	h[c] + nadph[c] + pydx[c] <=> nadp[c] + pydxn[c]	(NaN)	perakine reductase	14	0
Cre09.g396700	APPTm, ACKrm	atp[m] + ppa[m] <=> adp[m] + ppap[m], ac[m] + atp[m] <=> actp[m] + adp[m]	Acetate kinase	acetate kinase	13	1
Cre17.g709850	APPTm, ACKrm	atp[m] + ppa[m] <=> adp[m] + ppap[m], ac[m] + atp[m] <=> actp[m] + adp[m]	Acetate kinase	acetate kinase	13	1
Cre10.g419050	ATPSm, NA1ATPasem	adp[m] + 3 h[i] + pi[m] -> atp[m] + 2 h[m] + h2o[m], atp[m] + h2o[m] + na1[m] -> adp[m] + h[m] + na1[c] + pi[m]	Mitochondrial F1F0 ATP synthase, alpha subunit	Transport: H+	12	1
Cre02.g112000	various transporters	various transporters	Amino acid transporter	NaN	11	0
Cre06.g257000	sulfate and thiosulfate transporter	sulfate and thiosulfate transporter	Sulfate binding protein, component of chloroplast transporter SulP	thiosulfate ABC transporter	11	1
Cre09.g403200	LLDH_ferr_m	2 ficytc[m] + lac_L[m] -> 2 focytc[m] + 2 h[m] + pyr[m]	Flagellar Associated Protein	NaN	10	0
Cre07.g348600	sulfate and thiosulfate transporter	sulfate and thiosulfate transporter	Chloroplast sulfate permease	thiosulfate ABC transporter	9	1
(b)
isozyme of	locus tag	suggested by
Cre07.g354250	Cre11.g467770	ChlamyCyc
Cre02.g145800	Cre06.g268750	ChlamyCyc + ALGAEPATH
Cre02.g145800	Cre17.g744597	ChlamyCyc
Cre02.g145800	Cre03.g194850	ChlamyCyc + ALGAEPATH
Cre02.g145800	Cre10.g423250	ChlamyCyc + ALGAEPATH
Cre02.g145800	Cre12.g483950	ChlamyCyc + ALGAEPATH
Cre13.g575800	Cre13.g602350	ChlamyCyc + ALGAEPATH
Cre09.g396700	Cre16.g683900	ChlamyCyc

## Sheet: Table S3 - Max Scavenging Rates
	D-lactate	D-Ribose	L-glutamine
Sample 1	-0.9264	-0.0077	-0.0931
Sample 2	-0.4827	-0.0086	-0.1109
Sample 3	-0.6504	-0.0038	-0.1085
Sample 4	-1.1949	-0.02	-0.2576
Sample 5	-1.1677	-0.0182	-0.2166
Sample 6	-1.4361	-0.0059	-0.1797
Sample 7	-1.3872	-0.0057	-0.1646
Sample 8	-1.0823	-0.0176	-0.1886
Sample 9	-0.8404	-0.0171	-0.255
Sample 10	-0.917	-0.0126	-0.2169
Sample 11	-0.5161	-0.0084	-0.1611
Sample 12	-1.219	-0.0132	-0.1535
Sample 13	-1.2496	-0.0158	-0.1668
Sample 14	-1.0947	-0.0118	-0.1791
Sample 15	-1.0684	-0.0174	-0.1758
Sample 16	-1.1495	-0.0149	-0.1789
